# Supplementary material for: NeuroLex.org: an online framework for neuroscience knowledge
Source: Front Neuroinform. 2013 Aug 30;7:18. doi: 10.3389/fninf.2013.00018 (PMC3757470; doi:10.3389/fninf.2013.00018)
Supplement: Supplementary file 1 [file DataSheet1.XLSX]

## Sheet: Sheet1
Name	Definitions	Synonyms	Roles	Abbreviations	SuperCategory	DefiningCitation	UniqueIdentifier	PubMedIds	Organism	CellSomaShape	CellSomaSize	SomaLocation	DendriteLocation	SpineDensityOnDendrites	BranchingMetrics	AxonMyelination	AxonProjectionLaterality	LocationOfDistantAxonArborization	LocationOfLocalAxonArborization	OriginOfAxon	Neurotransmitter	NeurotransmitterReceptors	MolecularConstitutents	FiringPatterns	SpontaneousFiringRate	SpontaneousFiringPatterns
Abducens nucleus motor neuron	X	X			X		X		X			X									X						0.269231
Accessory nucleus motor neuron	X	X	X		X		X														X						0.230769
Amygdala basolateral nucleus pyramidal neuron		X			X		X		X			X															0.192308
Amygdala corticomedial nucleus pyramidal cell		X			X		X		X			X															0.192308
Amygdaloid nucleus paracapsular intercalated cell	X				X	X	X		X		X										X						0.269231
Basalis nucleus cholinergic neuron	X	X			X		X	X	X			X						X		X							0.346154
BNST beaded neuron		X			X		X		X			X															0.192308
BNST triangular neuron	X	X			X		X		X			X									X						0.269231
Caudate nucleus matrix medium spiny cell	X				X		X		X			X									X						0.230769
Cerebellum basket cell	X	X	X		X		X		X	X	X	X		X	X			X		X	X						0.538462
Cerebellum candelabrum cell	X				X		X		X			X									X		X				0.269231
Cerebellum Golgi cell	X	X	X		X		X		X	X	X	X		X	X	X	X	X	X	X	X	X		X	X	X	0.807692
Cerebellum granule cell	X	X	X		X		X		X			X						X		X	X						0.384615
Cerebellum Lugaro cell	X	X			X	X	X	X	X			X															0.307692
Cerebellum nucleus reciprocal projections neuron	X	X			X		X		X			X						X		X	X	X					0.384615
Cerebellum Purkinje cell	X	X			X	X	X	X	X			X															0.307692
Cerebellum stellate cell	X	X			X		X		X			X						X			X						0.307692
Cerebellum unipolar brush cell	X	X		X	X	X	X	X	X			X						X		X	X		X				0.5
Ciliary ganglion cell		X			X		X		X			X								X	X						0.269231
Cochlea hair cell inner		X			X		X		X			X															0.192308
Cochlea hair cell outer	X	X	X	X	X		X		X	X		X									X						0.384615
Cochlea hair cell	X	X	X	X	X		X		X	X	X	X									X	X					0.461538
Cochlear nucleus (dorsal) cartwheel cell	X	X	X		X	X	X		X	X	X	X		X	X		X		X	X	X	X	X	X	X	X	0.807692
Cochlear nucleus (dorsal) gabaergic cell		X			X		X		X			X									X						0.230769
Cochlear nucleus (dorsal) giant cell	X	X	X	X	X	X	X		X	X	X	X			X		X	X		X							0.576923
Cochlear nucleus (dorsal) glutamatergic cell		X			X		X		X			X															0.192308
Cochlear nucleus (dorsal) granule cell	X		X		X	X	X		X	X	X	X		X	X	X	X		X	X	X						0.615385
Cochlear nucleus (dorsal) pyramidal neuron	X	X		X	X	X	X		X			X					X	X		X	X						0.461538
Cochlear nucleus (dorsal) vertical cell	X	X			X		X		X			X															0.230769
Cochlear nucleus (ventral) bushy cell		X			X		X		X			X															0.192308
Cochlear nucleus (ventral) D cell	X	X			X		X		X			X															0.230769
Cochlear nucleus (ventral) multipolar cell		X			X		X		X			X															0.192308
Cochlear nucleus (ventral) multipolar T cell	X				X	X	X		X			X															0.230769
Cochlear nucleus (ventral) octopus cell	X	X			X		X		X			X															0.230769
Cochlear nucleus chestnut cell	X	X			X	X	X		X			X						X									0.307692
Colliculus Inferior GABAergic Principal Cell					X	X	X	X	X			X						X			X						0.307692
Colliculus inferior intrinsic cell		X			X		X		X			X															0.192308
Colliculus inferior principal cell		X			X		X		X			X															0.192308
Colliculus superior deep vertical fusiform cell	X	X			X	X	X	X	X			X															0.307692
Colliculus superior intermediate vertical fusiform cell	X	X			X	X	X	X	X			X															0.307692
Colliculus superior inverted pyramidal cell	X	X			X	X	X	X	X			X															0.307692
Colliculus superior piriform cell	X	X			X	X	X	X	X			X															0.307692
Colliculus superior pyramidal cell	X	X			X	X	X	X	X			X															0.307692
Colliculus superior stellate neuron	X	X	X		X	X	X	X	X			X															0.346154
Colliculus superior type I ganglion cell	X	X			X	X	X	X	X			X															0.307692
Colliculus superior wide field vertical cell	X	X	X		X	X	X	X	X			X															0.346154
Dentate gyrus axo-axonic cell		X			X		X		X			X															0.192308
Dentate gyrus basket cell		X			X		X					X															0.153846
Dentate gyrus granule cell		X			X		X					X															0.153846
Dentate gyrus HICAP cell		X			X		X		X			X															0.192308
Dentate gyrus hilar cell		X			X		X		X			X															0.192308
Dentate gyrus HIPP cell					X		X		X			X															0.153846
Dentate gyrus IS-I cell		X			X		X					X															0.153846
Dentate gyrus IS-II cell		X			X		X					X															0.153846
Dentate gyrus IS-III cell		X			X		X		X			X															0.192308
Dentate gyrus MOPP cell	X	X		X	X	X	X	X	X			X						X			X						0.423077
Dentate gyrus mossy cell	X			X	X	X	X	X	X			X						X			X		X				0.423077
Dentate gyrus spiny CR cell	X	X		X	X	X	X	X	X			X						X			X		X				0.461538
Dentate gyrus trilaminar interneuron	X	X		X	X	X	X	X	X			X						X			X		X				0.461538
Dorsal motor nucleus of vagus motor neuron	X			X	X	X	X	X	X			X						X			X						0.384615
Dorsal root ganglion cell	X			X	X	X	X	X	X			X						X			X						0.384615
Dorsal spinocerebellar tract cell		X			X		X		X			X						X			X						0.269231
Dorsal tegmental nucleus medium cell		X			X	X	X		X			X								X							0.269231
Dorsal tegmental nucleus small cell	X	X			X	X	X	X	X			X						X			X						0.384615
DRG hair follicle cell					X		X		X			X									X						0.192308
DRG IA cell		X			X		X		X			X									X						0.230769
DRG IB cell	X	X		X	X	X	X	X	X			X						X			X		X				0.461538
DRG II cell	X				X	X	X	X	X			X						X			X		X				0.384615
DRG Meissner's corpuscle cell	X		X		X		X		X			X									X						0.269231
DRG Merckel disc cell	X	X			X		X		X			X									X						0.269231
DRG Pacinian corpuscle cell				X	X		X																				0.115385
DRG pain cell	X	X			X	X	X		X	X	X	X															0.346154
DRG temperature cell	X	X			X	X	X		X	X	X	X															0.346154
Entorhinal cortex layer 2 stellate neuron					X		X					X															0.115385
Facial nucleus motor neuron	X	X	X		X		X		X			X									X						0.307692
Gigantocellular nucleus giant neuron					X		X		X			X															0.153846
Globus pallidus intrinsic cell					X		X		X			X															0.153846
Globus pallidus principal cell	X		X		X		X		X	X		X		X			X				X						0.384615
Gracilis nucleus intrinsic cell					X		X		X			X									X						0.192308
Gracilis nucleus principle cell					X		X		X			X									X						0.192308
Hippocampus CA1 basket cell	X	X			X	X	X		X			X						X					X				0.346154
Hippocampus CA1 IS-I neuron	X	X			X	X	X					X	X					X					X				0.346154
Hippocampus CA1 IS-II neuron	X	X			X	X	X					X	X					X					X				0.346154
Hippocampus CA1 IS-III neuron	X	X		X	X	X	X					X	X					X									0.346154
Hippocampus CA1 ivy neuron		X			X		X		X			X									X						0.230769
Hippocampus CA1 lacunosum moleculare neuron	X	X	X		X	X	X					X	X					X			X						0.384615
Hippocampus CA1 LM(R) PP neuron	X	X			X	X	X					X	X					X									0.307692
Hippocampus CA1 neurogliaform cell		X			X		X		X			X															0.192308
Hippocampus CA1 neurogliaform neuron	X	X		X	X	X	X			X		X	X	X				X					X				0.461538
Hippocampus CA1 oriens lacunosum moleculare neuron	X	X		X	X	X	X	X	X			X						X			X		X				0.461538
Hippocampus CA1 pyramidal cell	X	X			X		X		X	X	X	X		X	X	X				X	X			X			0.538462
Hippocampus CA1 stratum oriens neuron	X	X	X		X	X	X	X				X	X					X					X				0.423077
Hippocampus CA1 trilaminar neuron	X	X			X	X	X	X				X	X					X					X				0.384615
Hippocampus CA2 basket cell broad	X	X			X	X	X	X	X			X						X			X		X				0.423077
Hippocampus CA2 basket cell narrow	X	X			X	X	X	X				X	X					X			X		X				0.423077
Hippocampus CA2 bistratified cell broad	X	X			X	X	X	X				X	X					X			X		X				0.423077
Hippocampus CA2 bistratified cell narrow	X	X			X	X	X	X				X	X					X			X		X				0.423077
Hippocampus CA2 pyramidal neuron	X	X			X	X	X	X	X			X						X			X						0.384615
Hippocampus CA3 axo-axonic cell	X	X		X	X	X	X	X				X	X					X		X	X		X				0.5
Hippocampus CA3 basket cell	X	X		X	X	X	X	X				X	X					X		X	X		X				0.5
Hippocampus CA3 IS-I cell	X	X			X	X	X	X				X	X					X		X	X						0.423077
Hippocampus CA3 IS-II cell	X	X			X	X	X	X				X	X					X		X	X						0.423077
Hippocampus CA3 lacunosum moleculare neuron	X	X		X	X	X	X	X		X		X	X					X			X						0.461538
Hippocampus CA3 oriens interneuron	X	X			X	X	X	X	X			X						X			X						0.384615
Hippocampus CA3 oriens lacunosum moleculare neuron	X	X		X	X	X	X	X		X		X	X					X			X		X				0.5
Hippocampus CA3 pyramidal cell		X			X		X	X	X			X					X	X			X						0.346154
Hippocampus CA3 radiatum neuron	X	X			X	X	X	X		X		X	X					X			X						0.423077
Hippocampus CA3 spiny CR cell	X	X		X	X	X	X	X				X	X					X			X		X				0.461538
Hypoglossal nucleus GABA neuron	X	X	X		X	X	X	X	X	X	X	X									X						0.461538
Hypoglossal nucleus motor neuron	X	X	X		X		X	X	X		X	X									X						0.384615
Hypothalamus oxytocin neuroendocrine magnocellular cell					X		X		X			X									X						0.192308
Hypothalamus vasopressin neuroendocrine magnocellular neuron					X		X		X			X									X						0.192308
Locus coeruleus NA neuron		X	X		X		X		X			X									X						0.269231
Macula hair cell		X			X		X		X			X															0.192308
Medial geniculate body ventral tufted neuron	X		X		X	X	X		X		X	X	X	X	X												0.423077
Neocortex basket cell	X	X			X		X		X			X															0.230769
Neocortex bipolar cell		X	X		X		X		X	X	X	X		X	X	X	X		X	X	X	X	X	X	X		0.730769
Neocortex bipolar neuron		X			X		X		X	X		X		X	X	X	X			X	X	X	X		X		0.576923
Neocortex bouquet double cell		X			X		X		X			X															0.192308
Neocortex Cajal-Retzius cell	X	X			X		X		X			X															0.230769
Neocortex candelabrum cell	X	X			X		X		X			X															0.230769
Neocortex chandelier cell		X			X		X		X			X															0.192308
Neocortex chandelier-type cell	X	X			X		X		X			X															0.230769
Neocortex interneuron deep		X			X		X		X			X															0.192308
Neocortex layer 4 stellate cell		X			X		X		X			X															0.192308
Neocortex Martinotti cell		X			X		X		X			X															0.192308
Neocortex polymorphic cell layer 5-6		X	X		X		X					X															0.192308
Neocortex pyramidal basket cell		X			X		X		X			X															0.192308
Neocortex pyramidal cell layer 2-3	X	X	X		X	X	X		X	X	X	X		X	X	X	X	X	X	X	X	X		X	X	X	0.846154
Neocortex pyramidal cell layer 5-6		X			X		X		X			X															0.192308
Neocortex pyramidal cell	X	X	X	X	X		X		X	X	X	X		X	X	X	X	X	X	X	X	X		X	X	X	0.846154
Neocortex stellate cell		X			X		X		X			X															0.192308
Neocortex stellate smooth cell	X	X			X		X					X															0.192308
Neocortex stellate spiny cell	X	X			X		X					X		X													0.230769
Neostriatum cholinergic cell	X	X			X		X			X	X	X	X	X							X		X				0.423077
Neostriatum enkephalin medium spiny neuron		X			X		X		X			X						X			X		X	X			0.346154
Neostriatum GABA interneuron	X	X	X		X	X	X	X	X	X	X	X					X	X					X				0.538462
Neostriatum gaba/parvalbumin interneuron	X	X	X		X		X		X	X	X	X		X				X			X		X				0.5
Neostriatum medium spiny neuron	X				X		X		X			X						X			X		X				0.307692
Neostriatum SOM/NOS cell	X	X			X		X			X	X	X	X	X							X		X				0.423077
Neostriatum substance P medium spiny neuron	X	X	X		X		X		X	X	X	X		X							X						0.423077
Neostriatum TH+ cell	X				X		X		X			X		X			X	X			X		X				0.384615
Neuroendocrine motor magnocellular neurosecretory cell		X	X		X		X		X			X															0.230769
Neurogliaform cell					X		X																				0.0769231
Nucleus ambiguus motor neuron	X		X		X		X		X			X									X						0.269231
Nucleus of the solitary tract intrinsic cell			X		X		X		X			X															0.192308
Nucleus of the Solitary Tract principle cell					X		X		X																		0.115385
Oculomotor nucleus motor neuron	X	X	X		X		X		X			X															0.269231
Olfactory bulb (accessory) glomerular layer cell	X	X	X		X		X		X	X	X	X		X	X	X	X		X	X	X	X		X	X	X	0.769231
Olfactory bulb (accessory) granule cell	X	X	X	X	X	X	X		X	X	X	X		X	X			X	X	X	X	X		X	X	X	0.807692
Olfactory bulb (accessory) mitral cell	X	X	X	X	X	X	X		X	X	X	X		X	X	X	X	X	X	X	X	X		X	X	X	0.884615
Olfactory bulb (main) Blanes cell	X	X	X		X	X	X		X	X	X	X		X	X		X	X		X	X			X			0.653846
Olfactory bulb (main) granule cell	X	X	X	X	X	X	X		X	X	X	X		X	X			X		X	X	X		X	X	X	0.769231
Olfactory bulb (main) mitral cell	X	X	X	X	X	X	X		X	X	X	X		X	X	X	X	X	X	X	X	X		X	X	X	0.884615
Olfactory bulb (main) periglomerular cell	X	X	X	X	X	X	X		X	X	X	X		X	X	X	X		X	X	X		X	X	X	X	0.846154
Olfactory bulb (main) tufted cell (middle)	X	X	X	X	X		X		X	X		X		X	X	X	X	X	X	X	X	X		X	X	X	0.807692
Olfactory bulb main tufted cell external		X	X		X		X		X	X		X		X	X	X	X	X		X	X	X		X	X	X	0.692308
Olfactory cortex horizontal cell	X	X	X	X	X		X		X	X	X	X		X	X	X	X		X	X	X	X					0.692308
Olfactory cortex large multipolar cell	X	X	X		X	X	X		X	X	X	X		X	X		X	X	X	X	X						0.653846
Olfactory cortex pyramidal cell	X	X	X	X	X	X	X		X	X	X	X		X	X		X	X	X	X	X	X		X		X	0.807692
Olfactory cortex semilunar cell	X	X	X		X		X		X	X	X	X		X	X		X	X	X	X	X	X					0.653846
Olfactory cortex small globular cell	X		X		X	X	X		X			X						X			X						0.346154
Olfactory epithelium main sensory cell	X	X		X	X	X	X		X	X	X	X		X	X	X	X	X	X	X	X	X	X	X	X	X	0.884615
Olfactory epithelium main supporting cell	X	X	X		X		X		X	X	X	X		X	X		X	X		X	X	X	X	X	X	X	0.769231
Olfactory tubercle Islets of Calleja DA cell		X			X		X		X			X									X						0.230769
Olfactory tubercle Islets of Calleja dwarf neuron		X			X		X		X			X									X						0.230769
Olfactory tubercle Islets of Calleja GABA cell	X		X		X	X	X		X	X	X	X		X	X	X	X		X	X							0.576923
Olfactory tubercle islets of Calleja granule neuron	X	X	X		X		X	X	X	X	X	X	X	X				X									0.5
Olfactory tubercle islets of Calleja large hilar cell	X				X	X	X	X	X	X	X	X	X	X						X							0.461538
Olfactory tubercle islets of Calleja large Type 2 hilar cell	X	X			X	X	X	X	X	X	X	X	X	X						X							0.5
Olfactory tubercle islets of Calleja spiny granule neuron	X	X			X	X	X	X	X	X	X	X		X				X									0.461538
Putamen matrix medium spiny cell	X				X		X																				0.115385
Retina amacrine cell displaced	X	X	X	X	X		X		X	X	X	X		X	X						X	X		X			0.576923
Retina amacrine cell starburst		X			X		X																				0.115385
Retina amacrine cell		X			X		X																				0.115385
Retina bipolar cell midget	X	X	X	X	X		X		X	X	X	X		X	X						X						0.5
Retina bipolar cell off		X			X		X																				0.115385
Retina bipolar cell on		X			X		X																				0.115385
Retina bipolar cell parasol		X			X		X		X																		0.153846
Retina bipolar cell		X			X		X																				0.115385
Retina ganglion cell medium complex	X	X		X	X		X		X	X	X	X		X	X	X	X	X		X	X	X		X	X	X	0.769231
Retina ganglion cell medium simple		X			X		X					X															0.153846
Retina ganglion cell small complex		X			X		X					X															0.153846
Retina ganglion cell small simple		X			X		X					X															0.153846
Retina ganglion cell		X			X		X					X															0.153846
Retina horizontal cell	X	X	X	X	X		X		X	X	X	X		X	X						X	X					0.538462
Retina interplexiform cell		X			X		X																				0.115385
Retina photoreceptor cone cell			X		X		X																				0.115385
Retina photoreceptor cone L		X			X		X		X																		0.153846
Retina photoreceptor cone M					X		X																				0.0769231
Retina photoreceptor cone S	X	X			X		X		X			X															0.230769
Retina photoreceptor rod cell		X			X		X		X			X															0.192308
Retina type 2 cone bipolar cell	X	X			X	X	X	X	X			X															0.307692
Retina type 3 cone bipolar cell	X	X			X	X	X	X	X			X															0.307692
Retina type 4 cone bipolar cell	X	X			X	X	X	X	X			X															0.307692
Retina type 5 cone bipolar cell	X	X			X	X	X	X	X			X															0.307692
Retina type 6 cone bipolar cell	X	X			X	X	X	X	X			X															0.307692
Retina type 7 cone bipolar cell	X	X			X	X	X	X	X			X															0.307692
Solitary tract nucleus HSD2 neuron	X	X	X		X	X	X	X	X			X											X				0.384615
Solitary tract nucleus intrinsic cell		X			X		X		X			X															0.192308
Spinal cord intermediate horn motor neuron sympathetic		X			X		X		X			X									X						0.230769
Spinal cord motor neuron parasympathetic	X		X		X		X		X			X									X						0.269231
Spinal cord proprioception intersegmental cell					X		X		X			X															0.153846
Spinal cord ventral horn interneuron FRA		X			X		X		X			X															0.192308
Spinal cord ventral horn interneuron IA		X			X		X		X			X															0.192308
Spinal cord ventral horn interneuron IB		X			X		X		X			X															0.192308
Spinal cord ventral horn interneuron II					X		X		X			X															0.153846
Spinal cord ventral horn interneuron Renshaw		X	X		X		X		X			X									X						0.269231
Spinal cord ventral horn interneuron V0		X	X		X		X		X			X															0.230769
Spinal cord ventral horn interneuron V0C	X	X	X		X	X	X	X				X									X		X				0.384615
Spinal cord ventral horn interneuron V0G	X	X			X	X	X	X				X									X		X				0.346154
Spinal cord ventral horn interneuron V1		X	X		X		X		X			X															0.230769
Spinal cord ventral horn interneuron V2	X	X	X		X	X	X		X			X															0.307692
Spinal cord ventral horn interneuron V3	X	X	X		X		X		X			X						X			X		X				0.384615
Spinal cord ventral horn motor neuron alpha	X	X	X		X		X		X			X															0.269231
Spinal cord ventral horn motor neuron beta		X	X		X		X		X			X									X						0.269231
Spinal cord ventral horn motor neuron gamma	X	X	X		X		X		X			X									X						0.307692
Spinocerebellar tract cell		X			X		X		X			X															0.192308
Striatum matrix medium spiny cell	X	X			X		X		X												X						0.230769
Subiculum pyramidal cell	X	X	X		X		X		X			X									X						0.307692
Substantia nigra pars compacta dopaminergic cell	X	X	X		X		X		X			X		X			X	X			X		X				0.461538
Substantia nigra pars reticulata interneuron GABA		X		X	X		X		X			X									X						0.269231
Substantia nigra pars reticulata principal cell		X			X		X		X			X									X						0.230769
Superior colliculus stellate cell of the zone of optic fibers	X	X			X	X	X	X																			0.230769
Superior colliculus stellate cell of the zone of vertical cells	X	X			X	X	X	X																			0.230769
Superior colliculus type II ganglion cell	X	X			X	X	X	X	X																		0.269231
Superior colliculus type III ganglion cell	X	X			X	X	X	X	X																		0.269231
Taste bud type 1 cell					X		X		X			X															0.153846
Taste bud type 2 cell					X		X		X			X															0.153846
Thalamic reticular nucleus cell		X			X		X		X			X									X						0.230769
Thalamus interneuron large		X			X		X		X			X															0.192308
Thalamus interneuron small		X			X		X		X			X									X						0.230769
Thalamus medial geniculate nucleus interneuron small	X	X	X		X	X	X	X	X												X						0.346154
Thalamus relay cell		X	X		X		X		X			X									X						0.269231
Trapezoid body intrinsic cell		X			X		X		X			X															0.192308
Trapezoid body medial nucleus principal cell	X	X			X		X		X			X															0.230769
Trapezoid body principal cell		X			X		X		X			X															0.192308
Trigeminal nucleus intrinsic cell		X			X		X		X			X															0.192308
Trigeminal nucleus motor neuron	X	X	X		X		X		X		X	X									X						0.346154
Trigeminal nucleus principal cell					X		X		X			X															0.153846
Tritonia dorsal swim interneuron	X	X		X	X	X	X		X			X								X	X			X			0.423077
Trochlear nucleus motor neuron	X	X	X		X		X					X															0.230769
Tuberomammillary nucleus large histamine neuron	X	X	X		X		X	X	X		X	X		X							X						0.423077
Tuberomammillary nucleus medium histamine neuron					X	X	X		X			X															0.192308
Ventral tegmental area dopamine neuron		X	X		X		X		X			X									X						0.269231
Vestibular ganglion cell		X			X		X		X			X									X						0.230769
Vestibular hair cell	X				X		X		X			X									X						0.230769
	0.59919	0.825911	0.287449	0.149798	1	0.364372	1	0.251012	0.797571	0.198381	0.182186	0.910931	0.101215	0.178138	0.125506	0.0688259	0.117409	0.287449	0.0728745	0.165992	0.481781	0.0931174	0.161943	0.0890688	0.0688259	0.0647773	0.332451

## Sheet: DV-IDENTITY-0
#VALUE!	#VALUE!	#VALUE!	#VALUE!	#VALUE!	#VALUE!	#VALUE!	#VALUE!	#VALUE!	#VALUE!	#VALUE!	#VALUE!	#VALUE!	#VALUE!	#VALUE!	#VALUE!	#VALUE!	#VALUE!	#VALUE!	#VALUE!	#VALUE!	#VALUE!	#VALUE!	#VALUE!	#VALUE!	#VALUE!	#VALUE!	#VALUE!	=AND({},"AAAAAE+9rRw=")	=AND({},"AAAAAE+9rR0=")	=AND({},"AAAAAE+9rR4=")	=AND({},"AAAAAE+9rR8=")	=AND({},"AAAAAE+9rSA=")	=AND({},"AAAAAE+9rSE=")	=AND({},"AAAAAE+9rSI=")	=AND({},"AAAAAE+9rSM=")	=AND({},"AAAAAE+9rSQ=")	=AND({},"AAAAAE+9rSU=")	=AND({},"AAAAAE+9rSY=")	=AND({},"AAAAAE+9rSc=")	=AND({},"AAAAAE+9rSg=")	=AND({},"AAAAAE+9rSk=")	=AND({},"AAAAAE+9rSo=")	=AND({},"AAAAAE+9rSs=")	=AND({},"AAAAAE+9rSw=")	=AND({},"AAAAAE+9rS0=")	#REF!	#REF!	#REF!	#REF!
#VALUE!	#VALUE!	=AND({},"AAAAAA3+/gI=")	=AND({},"AAAAAA3+/gM=")	=AND({},"AAAAAA3+/gQ=")	=AND({},"AAAAAA3+/gU=")	=AND({},"AAAAAA3+/gY=")	=AND({},"AAAAAA3+/gc=")	=AND({},"AAAAAA3+/gg=")	=AND({},"AAAAAA3+/gk=")	=AND({},"AAAAAA3+/go=")	=AND({},"AAAAAA3+/gs=")	=AND({},"AAAAAA3+/gw=")	=AND({},"AAAAAA3+/g0=")	=AND({},"AAAAAA3+/g4=")	=AND({},"AAAAAA3+/g8=")	=AND({},"AAAAAA3+/hA=")	=AND({},"AAAAAA3+/hE=")	=AND({},"AAAAAA3+/hI=")	=AND({},"AAAAAA3+/hM=")	0	#VALUE!	#VALUE!	#VALUE!	#VALUE!	#VALUE!	#VALUE!	#VALUE!	#VALUE!	#VALUE!	#VALUE!	#VALUE!	#VALUE!	#VALUE!	#VALUE!	#VALUE!	#VALUE!	#VALUE!	#VALUE!	#VALUE!	#VALUE!	#VALUE!	#VALUE!	#VALUE!	#VALUE!	#VALUE!	#VALUE!	#VALUE!	=AND({},"AAAAAA3+/jA=")	=AND({},"AAAAAA3+/jE=")
#VALUE!	#VALUE!	#VALUE!	#VALUE!	#VALUE!	#VALUE!	#VALUE!	#VALUE!	#VALUE!	#VALUE!	#VALUE!	#VALUE!	#VALUE!	#VALUE!	#VALUE!	#VALUE!	#VALUE!	#VALUE!	#VALUE!	#VALUE!	#VALUE!	#VALUE!	=AND({},"AAAAAC7X+xY=")	=AND({},"AAAAAC7X+xc=")	=AND({},"AAAAAC7X+xg=")	=AND({},"AAAAAC7X+xk=")	=AND({},"AAAAAC7X+xo=")	=AND({},"AAAAAC7X+xs=")	=AND({},"AAAAAC7X+xw=")	=AND({},"AAAAAC7X+x0=")	=AND({},"AAAAAC7X+x4=")	=AND({},"AAAAAC7X+x8=")	=AND({},"AAAAAC7X+yA=")	=AND({},"AAAAAC7X+yE=")	=AND({},"AAAAAC7X+yI=")	=AND({},"AAAAAC7X+yM=")	=AND({},"AAAAAC7X+yQ=")	=AND({},"AAAAAC7X+yU=")	=AND({},"AAAAAC7X+yY=")	=AND({},"AAAAAC7X+yc=")	0	#VALUE!	#VALUE!	#VALUE!	#VALUE!	#VALUE!	#VALUE!	#VALUE!	#VALUE!	#VALUE!
=AND({},"AAAAACmpuQA=")	=AND({},"AAAAACmpuQE=")	=AND({},"AAAAACmpuQI=")	=AND({},"AAAAACmpuQM=")	=AND({},"AAAAACmpuQQ=")	=AND({},"AAAAACmpuQU=")	=AND({},"AAAAACmpuQY=")	=AND({},"AAAAACmpuQc=")	=AND({},"AAAAACmpuQg=")	=AND({},"AAAAACmpuQk=")	=AND({},"AAAAACmpuQo=")	=AND({},"AAAAACmpuQs=")	=AND({},"AAAAACmpuQw=")	=AND({},"AAAAACmpuQ0=")	0	#VALUE!	#VALUE!	#VALUE!	#VALUE!	#VALUE!	#VALUE!	#VALUE!	#VALUE!	#VALUE!	#VALUE!	#VALUE!	#VALUE!	#VALUE!	#VALUE!	#VALUE!	#VALUE!	#VALUE!	#VALUE!	#VALUE!	#VALUE!	#VALUE!	#VALUE!	#VALUE!	#VALUE!	#VALUE!	#VALUE!	#VALUE!	=AND({},"AAAAACmpuSo=")	=AND({},"AAAAACmpuSs=")	=AND({},"AAAAACmpuSw=")	=AND({},"AAAAACmpuS0=")	=AND({},"AAAAACmpuS4=")	=AND({},"AAAAACmpuS8=")	=AND({},"AAAAACmpuTA=")	=AND({},"AAAAACmpuTE=")
#VALUE!	#VALUE!	#VALUE!	#VALUE!	#VALUE!	#VALUE!	#VALUE!	#VALUE!	#VALUE!	#VALUE!	#VALUE!	#VALUE!	#VALUE!	#VALUE!	#VALUE!	#VALUE!	=AND({},"AAAAAD/xmxA=")	=AND({},"AAAAAD/xmxE=")	=AND({},"AAAAAD/xmxI=")	=AND({},"AAAAAD/xmxM=")	=AND({},"AAAAAD/xmxQ=")	=AND({},"AAAAAD/xmxU=")	=AND({},"AAAAAD/xmxY=")	=AND({},"AAAAAD/xmxc=")	=AND({},"AAAAAD/xmxg=")	=AND({},"AAAAAD/xmxk=")	=AND({},"AAAAAD/xmxo=")	=AND({},"AAAAAD/xmxs=")	=AND({},"AAAAAD/xmxw=")	=AND({},"AAAAAD/xmx0=")	=AND({},"AAAAAD/xmx4=")	=AND({},"AAAAAD/xmx8=")	=AND({},"AAAAAD/xmyA=")	=AND({},"AAAAAD/xmyE=")	0	#VALUE!	#VALUE!	#VALUE!	#VALUE!	#VALUE!	#VALUE!	#VALUE!	#VALUE!	#VALUE!	#VALUE!	#VALUE!	#VALUE!	#VALUE!	#VALUE!	#VALUE!
=AND({},"AAAAAGx/8wA=")	=AND({},"AAAAAGx/8wE=")	=AND({},"AAAAAGx/8wI=")	=AND({},"AAAAAGx/8wM=")	=AND({},"AAAAAGx/8wQ=")	=AND({},"AAAAAGx/8wU=")	=AND({},"AAAAAGx/8wY=")	=AND({},"AAAAAGx/8wc=")	0	#VALUE!	#VALUE!	#VALUE!	#VALUE!	#VALUE!	#VALUE!	#VALUE!	#VALUE!	#VALUE!	#VALUE!	#VALUE!	#VALUE!	#VALUE!	#VALUE!	#VALUE!	#VALUE!	#VALUE!	#VALUE!	#VALUE!	#VALUE!	#VALUE!	#VALUE!	#VALUE!	#VALUE!	#VALUE!	#VALUE!	#VALUE!	=AND({},"AAAAAGx/8yQ=")	=AND({},"AAAAAGx/8yU=")	=AND({},"AAAAAGx/8yY=")	=AND({},"AAAAAGx/8yc=")	=AND({},"AAAAAGx/8yg=")	=AND({},"AAAAAGx/8yk=")	=AND({},"AAAAAGx/8yo=")	=AND({},"AAAAAGx/8ys=")	=AND({},"AAAAAGx/8yw=")	=AND({},"AAAAAGx/8y0=")	=AND({},"AAAAAGx/8y4=")	=AND({},"AAAAAGx/8y8=")	=AND({},"AAAAAGx/8zA=")	=AND({},"AAAAAGx/8zE=")
#VALUE!	#VALUE!	#VALUE!	#VALUE!	#VALUE!	#VALUE!	#VALUE!	#VALUE!	#VALUE!	#VALUE!	=AND({},"AAAAAFo5rwo=")	=AND({},"AAAAAFo5rws=")	=AND({},"AAAAAFo5rww=")	=AND({},"AAAAAFo5rw0=")	=AND({},"AAAAAFo5rw4=")	=AND({},"AAAAAFo5rw8=")	=AND({},"AAAAAFo5rxA=")	=AND({},"AAAAAFo5rxE=")	=AND({},"AAAAAFo5rxI=")	=AND({},"AAAAAFo5rxM=")	=AND({},"AAAAAFo5rxQ=")	=AND({},"AAAAAFo5rxU=")	=AND({},"AAAAAFo5rxY=")	=AND({},"AAAAAFo5rxc=")	=AND({},"AAAAAFo5rxg=")	=AND({},"AAAAAFo5rxk=")	=AND({},"AAAAAFo5rxo=")	=AND({},"AAAAAFo5rxs=")	0	#VALUE!	#VALUE!	#VALUE!	#VALUE!	#VALUE!	#VALUE!	#VALUE!	#VALUE!	#VALUE!	#VALUE!	#VALUE!	#VALUE!	#VALUE!	#VALUE!	#VALUE!	#VALUE!	#VALUE!	#VALUE!	#VALUE!	#VALUE!	#VALUE!
=AND({},"AAAAAH/33QA=")	=AND({},"AAAAAH/33QE=")	#VALUE!	#VALUE!	#VALUE!	#VALUE!	#VALUE!	#VALUE!	#VALUE!	#VALUE!	#VALUE!	#VALUE!	#VALUE!	#VALUE!	#VALUE!	#VALUE!	#VALUE!	#VALUE!	#VALUE!	#VALUE!	#VALUE!	#VALUE!	#VALUE!	#VALUE!	#VALUE!	#VALUE!	#VALUE!	#VALUE!	#VALUE!	#VALUE!	=AND({},"AAAAAH/33R4=")	=AND({},"AAAAAH/33R8=")	=AND({},"AAAAAH/33SA=")	=AND({},"AAAAAH/33SE=")	=AND({},"AAAAAH/33SI=")	=AND({},"AAAAAH/33SM=")	=AND({},"AAAAAH/33SQ=")	=AND({},"AAAAAH/33SU=")	=AND({},"AAAAAH/33SY=")	=AND({},"AAAAAH/33Sc=")	=AND({},"AAAAAH/33Sg=")	=AND({},"AAAAAH/33Sk=")	=AND({},"AAAAAH/33So=")	=AND({},"AAAAAH/33Ss=")	=AND({},"AAAAAH/33Sw=")	=AND({},"AAAAAH/33S0=")	=AND({},"AAAAAH/33S4=")	=AND({},"AAAAAH/33S8=")	0	#VALUE!
#VALUE!	#VALUE!	#VALUE!	#VALUE!	=AND({},"AAAAAFd++wQ=")	=AND({},"AAAAAFd++wU=")	=AND({},"AAAAAFd++wY=")	=AND({},"AAAAAFd++wc=")	=AND({},"AAAAAFd++wg=")	=AND({},"AAAAAFd++wk=")	=AND({},"AAAAAFd++wo=")	=AND({},"AAAAAFd++ws=")	=AND({},"AAAAAFd++ww=")	=AND({},"AAAAAFd++w0=")	=AND({},"AAAAAFd++w4=")	=AND({},"AAAAAFd++w8=")	=AND({},"AAAAAFd++xA=")	=AND({},"AAAAAFd++xE=")	=AND({},"AAAAAFd++xI=")	=AND({},"AAAAAFd++xM=")	=AND({},"AAAAAFd++xQ=")	=AND({},"AAAAAFd++xU=")	0	#VALUE!	#VALUE!	#VALUE!	#VALUE!	#VALUE!	#VALUE!	#VALUE!	#VALUE!	#VALUE!	#VALUE!	#VALUE!	#VALUE!	#VALUE!	#VALUE!	#VALUE!	#VALUE!	#VALUE!	#VALUE!	#VALUE!	#VALUE!	#VALUE!	#VALUE!	#VALUE!	#VALUE!	#VALUE!	#VALUE!	#VALUE!
#VALUE!	#VALUE!	#VALUE!	#VALUE!	#VALUE!	#VALUE!	#VALUE!	#VALUE!	#VALUE!	#VALUE!	#VALUE!	#VALUE!	#VALUE!	#VALUE!	#VALUE!	#VALUE!	#VALUE!	#VALUE!	#VALUE!	#VALUE!	#VALUE!	#VALUE!	#VALUE!	#VALUE!	=AND({},"AAAAAG6nTxg=")	=AND({},"AAAAAG6nTxk=")	=AND({},"AAAAAG6nTxo=")	=AND({},"AAAAAG6nTxs=")	=AND({},"AAAAAG6nTxw=")	=AND({},"AAAAAG6nTx0=")	=AND({},"AAAAAG6nTx4=")	=AND({},"AAAAAG6nTx8=")	=AND({},"AAAAAG6nTyA=")	=AND({},"AAAAAG6nTyE=")	=AND({},"AAAAAG6nTyI=")	=AND({},"AAAAAG6nTyM=")	=AND({},"AAAAAG6nTyQ=")	=AND({},"AAAAAG6nTyU=")	=AND({},"AAAAAG6nTyY=")	=AND({},"AAAAAG6nTyc=")	=AND({},"AAAAAG6nTyg=")	=AND({},"AAAAAG6nTyk=")	0	#VALUE!	#VALUE!	#VALUE!	#VALUE!	#VALUE!	#VALUE!	#VALUE!
=AND({},"AAAAAH3P/QA=")	=AND({},"AAAAAH3P/QE=")	=AND({},"AAAAAH3P/QI=")	=AND({},"AAAAAH3P/QM=")	=AND({},"AAAAAH3P/QQ=")	=AND({},"AAAAAH3P/QU=")	=AND({},"AAAAAH3P/QY=")	=AND({},"AAAAAH3P/Qc=")	=AND({},"AAAAAH3P/Qg=")	=AND({},"AAAAAH3P/Qk=")	=AND({},"AAAAAH3P/Qo=")	=AND({},"AAAAAH3P/Qs=")	=AND({},"AAAAAH3P/Qw=")	=AND({},"AAAAAH3P/Q0=")	=AND({},"AAAAAH3P/Q4=")	=AND({},"AAAAAH3P/Q8=")	0	#VALUE!	#VALUE!	#VALUE!	#VALUE!	#VALUE!	#VALUE!	#VALUE!	#VALUE!	#VALUE!	#VALUE!	#VALUE!	#VALUE!	#VALUE!	#VALUE!	#VALUE!	#VALUE!	#VALUE!	#VALUE!	#VALUE!	#VALUE!	#VALUE!	#VALUE!	#VALUE!	#VALUE!	#VALUE!	#VALUE!	#VALUE!	=AND({},"AAAAAH3P/Sw=")	=AND({},"AAAAAH3P/S0=")	=AND({},"AAAAAH3P/S4=")	=AND({},"AAAAAH3P/S8=")	=AND({},"AAAAAH3P/TA=")	=AND({},"AAAAAH3P/TE=")
#VALUE!	#VALUE!	#VALUE!	#VALUE!	#VALUE!	#VALUE!	#VALUE!	#VALUE!	#VALUE!	#VALUE!	#VALUE!	#VALUE!	#VALUE!	#VALUE!	#VALUE!	#VALUE!	#VALUE!	#VALUE!	=AND({},"AAAAAH9d/RI=")	=AND({},"AAAAAH9d/RM=")	=AND({},"AAAAAH9d/RQ=")	=AND({},"AAAAAH9d/RU=")	=AND({},"AAAAAH9d/RY=")	=AND({},"AAAAAH9d/Rc=")	=AND({},"AAAAAH9d/Rg=")	=AND({},"AAAAAH9d/Rk=")	=AND({},"AAAAAH9d/Ro=")	=AND({},"AAAAAH9d/Rs=")	=AND({},"AAAAAH9d/Rw=")	=AND({},"AAAAAH9d/R0=")	=AND({},"AAAAAH9d/R4=")	=AND({},"AAAAAH9d/R8=")	=AND({},"AAAAAH9d/SA=")	=AND({},"AAAAAH9d/SE=")	=AND({},"AAAAAH9d/SI=")	=AND({},"AAAAAH9d/SM=")	0	#VALUE!	#VALUE!	#VALUE!	#VALUE!	#VALUE!	#VALUE!	#VALUE!	#VALUE!	#VALUE!	#VALUE!	#VALUE!	#VALUE!	#VALUE!
=AND({},"AAAAAF1+8QA=")	=AND({},"AAAAAF1+8QE=")	=AND({},"AAAAAF1+8QI=")	=AND({},"AAAAAF1+8QM=")	=AND({},"AAAAAF1+8QQ=")	=AND({},"AAAAAF1+8QU=")	=AND({},"AAAAAF1+8QY=")	=AND({},"AAAAAF1+8Qc=")	=AND({},"AAAAAF1+8Qg=")	=AND({},"AAAAAF1+8Qk=")	0	#VALUE!	#VALUE!	#VALUE!	#VALUE!	#VALUE!	#VALUE!	#VALUE!	#VALUE!	#VALUE!	#VALUE!	#VALUE!	#VALUE!	#VALUE!	#VALUE!	#VALUE!	#VALUE!	#VALUE!	#VALUE!	#VALUE!	#VALUE!	#VALUE!	#VALUE!	#VALUE!	#VALUE!	#VALUE!	#VALUE!	#VALUE!	=AND({},"AAAAAF1+8SY=")	=AND({},"AAAAAF1+8Sc=")	=AND({},"AAAAAF1+8Sg=")	=AND({},"AAAAAF1+8Sk=")	=AND({},"AAAAAF1+8So=")	=AND({},"AAAAAF1+8Ss=")	=AND({},"AAAAAF1+8Sw=")	=AND({},"AAAAAF1+8S0=")	=AND({},"AAAAAF1+8S4=")	=AND({},"AAAAAF1+8S8=")	=AND({},"AAAAAF1+8TA=")	=AND({},"AAAAAF1+8TE=")
#VALUE!	#VALUE!	#VALUE!	#VALUE!	#VALUE!	#VALUE!	#VALUE!	#VALUE!	#VALUE!	#VALUE!	#VALUE!	#VALUE!	=AND({},"AAAAADO7Pww=")	=AND({},"AAAAADO7Pw0=")	=AND({},"AAAAADO7Pw4=")	=AND({},"AAAAADO7Pw8=")	=AND({},"AAAAADO7PxA=")	=AND({},"AAAAADO7PxE=")	=AND({},"AAAAADO7PxI=")	=AND({},"AAAAADO7PxM=")	=AND({},"AAAAADO7PxQ=")	=AND({},"AAAAADO7PxU=")	=AND({},"AAAAADO7PxY=")	=AND({},"AAAAADO7Pxc=")	=AND({},"AAAAADO7Pxg=")	=AND({},"AAAAADO7Pxk=")	=AND({},"AAAAADO7Pxo=")	=AND({},"AAAAADO7Pxs=")	=AND({},"AAAAADO7Pxw=")	=AND({},"AAAAADO7Px0=")	0	#VALUE!	#VALUE!	#VALUE!	#VALUE!	#VALUE!	#VALUE!	#VALUE!	#VALUE!	#VALUE!	#VALUE!	#VALUE!	#VALUE!	#VALUE!	#VALUE!	#VALUE!	#VALUE!	#VALUE!	#VALUE!	#VALUE!
=AND({},"AAAAAF+n7wA=")	=AND({},"AAAAAF+n7wE=")	=AND({},"AAAAAF+n7wI=")	=AND({},"AAAAAF+n7wM=")	0	#VALUE!	#VALUE!	#VALUE!	#VALUE!	#VALUE!	#VALUE!	#VALUE!	#VALUE!	#VALUE!	#VALUE!	#VALUE!	#VALUE!	#VALUE!	#VALUE!	#VALUE!	#VALUE!	#VALUE!	#VALUE!	#VALUE!	#VALUE!	#VALUE!	#VALUE!	#VALUE!	#VALUE!	#VALUE!	#VALUE!	#VALUE!	=AND({},"AAAAAF+n7yA=")	=AND({},"AAAAAF+n7yE=")	=AND({},"AAAAAF+n7yI=")	=AND({},"AAAAAF+n7yM=")	=AND({},"AAAAAF+n7yQ=")	=AND({},"AAAAAF+n7yU=")	=AND({},"AAAAAF+n7yY=")	=AND({},"AAAAAF+n7yc=")	=AND({},"AAAAAF+n7yg=")	=AND({},"AAAAAF+n7yk=")	=AND({},"AAAAAF+n7yo=")	=AND({},"AAAAAF+n7ys=")	=AND({},"AAAAAF+n7yw=")	=AND({},"AAAAAF+n7y0=")	=AND({},"AAAAAF+n7y4=")	=AND({},"AAAAAF+n7y8=")	=AND({},"AAAAAF+n7zA=")	=AND({},"AAAAAF+n7zE=")
#VALUE!	#VALUE!	#VALUE!	#VALUE!	#VALUE!	#VALUE!	=AND({},"AAAAAD9W3wY=")	=AND({},"AAAAAD9W3wc=")	=AND({},"AAAAAD9W3wg=")	=AND({},"AAAAAD9W3wk=")	=AND({},"AAAAAD9W3wo=")	=AND({},"AAAAAD9W3ws=")	=AND({},"AAAAAD9W3ww=")	=AND({},"AAAAAD9W3w0=")	=AND({},"AAAAAD9W3w4=")	=AND({},"AAAAAD9W3w8=")	=AND({},"AAAAAD9W3xA=")	=AND({},"AAAAAD9W3xE=")	=AND({},"AAAAAD9W3xI=")	=AND({},"AAAAAD9W3xM=")	=AND({},"AAAAAD9W3xQ=")	=AND({},"AAAAAD9W3xU=")	=AND({},"AAAAAD9W3xY=")	=AND({},"AAAAAD9W3xc=")	0	#VALUE!	#VALUE!	#VALUE!	#VALUE!	#VALUE!	#VALUE!	#VALUE!	#VALUE!	#VALUE!	#VALUE!	#VALUE!	#VALUE!	#VALUE!	#VALUE!	#VALUE!	#VALUE!	#VALUE!	#VALUE!	#VALUE!	#VALUE!	#VALUE!	#VALUE!	#VALUE!	#VALUE!	#VALUE!
#VALUE!	#VALUE!	#VALUE!	#VALUE!	#VALUE!	#VALUE!	#VALUE!	#VALUE!	#VALUE!	#VALUE!	#VALUE!	#VALUE!	#VALUE!	#VALUE!	#VALUE!	#VALUE!	#VALUE!	#VALUE!	#VALUE!	#VALUE!	#VALUE!	#VALUE!	#VALUE!	#VALUE!	#VALUE!	#VALUE!	=AND({},"AAAAAF/fjxo=")	=AND({},"AAAAAF/fjxs=")	=AND({},"AAAAAF/fjxw=")	=AND({},"AAAAAF/fjx0=")	=AND({},"AAAAAF/fjx4=")	=AND({},"AAAAAF/fjx8=")	=AND({},"AAAAAF/fjyA=")	=AND({},"AAAAAF/fjyE=")	=AND({},"AAAAAF/fjyI=")	=AND({},"AAAAAF/fjyM=")	=AND({},"AAAAAF/fjyQ=")	=AND({},"AAAAAF/fjyU=")	=AND({},"AAAAAF/fjyY=")	=AND({},"AAAAAF/fjyc=")	=AND({},"AAAAAF/fjyg=")	=AND({},"AAAAAF/fjyk=")	=AND({},"AAAAAF/fjyo=")	=AND({},"AAAAAF/fjys=")	0	#VALUE!	#VALUE!	#VALUE!	#VALUE!	#VALUE!
=AND({},"AAAAADf/vgA=")	=AND({},"AAAAADf/vgE=")	=AND({},"AAAAADf/vgI=")	=AND({},"AAAAADf/vgM=")	=AND({},"AAAAADf/vgQ=")	=AND({},"AAAAADf/vgU=")	=AND({},"AAAAADf/vgY=")	=AND({},"AAAAADf/vgc=")	=AND({},"AAAAADf/vgg=")	=AND({},"AAAAADf/vgk=")	=AND({},"AAAAADf/vgo=")	=AND({},"AAAAADf/vgs=")	=AND({},"AAAAADf/vgw=")	=AND({},"AAAAADf/vg0=")	=AND({},"AAAAADf/vg4=")	=AND({},"AAAAADf/vg8=")	=AND({},"AAAAADf/vhA=")	=AND({},"AAAAADf/vhE=")	#VALUE!	#VALUE!	#VALUE!	#VALUE!	#VALUE!	#VALUE!	#VALUE!	#VALUE!	#VALUE!	#VALUE!	#VALUE!	#VALUE!	#VALUE!	#VALUE!	#VALUE!	#VALUE!	#VALUE!	#VALUE!	#VALUE!	#VALUE!	#VALUE!	#VALUE!	#VALUE!	#VALUE!	#VALUE!	#VALUE!	#VALUE!	#VALUE!	=AND({},"AAAAADf/vi4=")	=AND({},"AAAAADf/vi8=")	=AND({},"AAAAADf/vjA=")	=AND({},"AAAAADf/vjE=")
#VALUE!	#VALUE!	#VALUE!	#VALUE!	#VALUE!	#VALUE!	#VALUE!	#VALUE!	#VALUE!	#VALUE!	#VALUE!	#VALUE!	#VALUE!	#VALUE!	#VALUE!	#VALUE!	#VALUE!	#VALUE!	#VALUE!	#VALUE!	=AND({},"AAAAADX2bRQ=")	=AND({},"AAAAADX2bRU=")	=AND({},"AAAAADX2bRY=")	=AND({},"AAAAADX2bRc=")	=AND({},"AAAAADX2bRg=")	=AND({},"AAAAADX2bRk=")	=AND({},"AAAAADX2bRo=")	=AND({},"AAAAADX2bRs=")	=AND({},"AAAAADX2bRw=")	=AND({},"AAAAADX2bR0=")	=AND({},"AAAAADX2bR4=")	=AND({},"AAAAADX2bR8=")	=AND({},"AAAAADX2bSA=")	=AND({},"AAAAADX2bSE=")	=AND({},"AAAAADX2bSI=")	=AND({},"AAAAADX2bSM=")	=AND({},"AAAAADX2bSQ=")	=AND({},"AAAAADX2bSU=")	0	#VALUE!	#VALUE!	#VALUE!	#VALUE!	#VALUE!	#VALUE!	#VALUE!	#VALUE!	#VALUE!	#VALUE!	#VALUE!
=AND({},"AAAAAE1/4wA=")	=AND({},"AAAAAE1/4wE=")	=AND({},"AAAAAE1/4wI=")	=AND({},"AAAAAE1/4wM=")	=AND({},"AAAAAE1/4wQ=")	=AND({},"AAAAAE1/4wU=")	=AND({},"AAAAAE1/4wY=")	=AND({},"AAAAAE1/4wc=")	=AND({},"AAAAAE1/4wg=")	=AND({},"AAAAAE1/4wk=")	=AND({},"AAAAAE1/4wo=")	=AND({},"AAAAAE1/4ws=")	#VALUE!	#VALUE!	#VALUE!	#VALUE!	#VALUE!	#VALUE!	#VALUE!	#VALUE!	#VALUE!	#VALUE!	#VALUE!	#VALUE!	#VALUE!	#VALUE!	#VALUE!	#VALUE!	#VALUE!	#VALUE!	#VALUE!	#VALUE!	#VALUE!	#VALUE!	#VALUE!	#VALUE!	#VALUE!	#VALUE!	#VALUE!	#VALUE!	=AND({},"AAAAAE1/4yg=")	=AND({},"AAAAAE1/4yk=")	=AND({},"AAAAAE1/4yo=")	=AND({},"AAAAAE1/4ys=")	=AND({},"AAAAAE1/4yw=")	=AND({},"AAAAAE1/4y0=")	=AND({},"AAAAAE1/4y4=")	=AND({},"AAAAAE1/4y8=")	=AND({},"AAAAAE1/4zA=")	=AND({},"AAAAAE1/4zE=")
#REF!	#REF!	#REF!	#REF!	#REF!	#REF!	#REF!	#REF!	#REF!	#REF!	#REF!	#REF!	#REF!	#REF!	=AND({},"AAAAAHv/vA4=")	=AND({},"AAAAAHv/vA8=")	=AND({},"AAAAAHv/vBA=")	=AND({},"AAAAAHv/vBE=")	=AND({},"AAAAAHv/vBI=")	=AND({},"AAAAAHv/vBM=")	=AND({},"AAAAAHv/vBQ=")	=AND({},"AAAAAHv/vBU=")	=AND({},"AAAAAHv/vBY=")	=AND({},"AAAAAHv/vBc=")	=AND({},"AAAAAHv/vBg=")	=AND({},"AAAAAHv/vBk=")	=AND({},"AAAAAHv/vBo=")	=AND({},"AAAAAHv/vBs=")	=AND({},"AAAAAHv/vBw=")	=AND({},"AAAAAHv/vB0=")	=AND({},"AAAAAHv/vB4=")	=AND({},"AAAAAHv/vB8=")	#REF!	#REF!	#REF!	#REF!	#REF!	#REF!	#REF!	#REF!	#REF!	#REF!	#REF!	#REF!	#REF!	#REF!	#REF!	#REF!	#REF!	#REF!
=AND({},"AAAAAHbM+gA=")	=AND({},"AAAAAHbM+gE=")	=AND({},"AAAAAHbM+gI=")	=AND({},"AAAAAHbM+gM=")	=AND({},"AAAAAHbM+gQ=")	=AND({},"AAAAAHbM+gU=")	0	#VALUE!	#VALUE!	#VALUE!	#VALUE!	#VALUE!	#VALUE!	#VALUE!	#VALUE!	#VALUE!	#VALUE!	#VALUE!	#VALUE!	#VALUE!	#VALUE!	#VALUE!	#VALUE!	#VALUE!	#VALUE!	#VALUE!	#VALUE!	#VALUE!	#VALUE!	#VALUE!	#VALUE!	#VALUE!	#VALUE!	#VALUE!	=AND({},"AAAAAHbM+iI=")	=AND({},"AAAAAHbM+iM=")	=AND({},"AAAAAHbM+iQ=")	=AND({},"AAAAAHbM+iU=")	=AND({},"AAAAAHbM+iY=")	=AND({},"AAAAAHbM+ic=")	=AND({},"AAAAAHbM+ig=")	=AND({},"AAAAAHbM+ik=")	=AND({},"AAAAAHbM+io=")	=AND({},"AAAAAHbM+is=")	=AND({},"AAAAAHbM+iw=")	=AND({},"AAAAAHbM+i0=")	=AND({},"AAAAAHbM+i4=")	=AND({},"AAAAAHbM+i8=")	=AND({},"AAAAAHbM+jA=")	=AND({},"AAAAAHbM+jE=")
#VALUE!	#VALUE!	#VALUE!	#VALUE!	#VALUE!	#VALUE!	#VALUE!	#VALUE!	=AND({},"AAAAAHfvewg=")	=AND({},"AAAAAHfvewk=")	=AND({},"AAAAAHfvewo=")	=AND({},"AAAAAHfvews=")	=AND({},"AAAAAHfveww=")	=AND({},"AAAAAHfvew0=")	=AND({},"AAAAAHfvew4=")	=AND({},"AAAAAHfvew8=")	=AND({},"AAAAAHfvexA=")	=AND({},"AAAAAHfvexE=")	=AND({},"AAAAAHfvexI=")	=AND({},"AAAAAHfvexM=")	=AND({},"AAAAAHfvexQ=")	=AND({},"AAAAAHfvexU=")	=AND({},"AAAAAHfvexY=")	=AND({},"AAAAAHfvexc=")	=AND({},"AAAAAHfvexg=")	=AND({},"AAAAAHfvexk=")	0	#VALUE!	#VALUE!	#VALUE!	#VALUE!	#VALUE!	#VALUE!	#VALUE!	#VALUE!	#VALUE!	#VALUE!	#VALUE!	#VALUE!	#VALUE!	#VALUE!	#VALUE!	#VALUE!	#VALUE!	#VALUE!	#VALUE!	#VALUE!	#VALUE!	#VALUE!	#VALUE!
#VALUE!	#VALUE!	#VALUE!	#VALUE!	#VALUE!	#VALUE!	#VALUE!	#VALUE!	#VALUE!	#VALUE!	#VALUE!	#VALUE!	#VALUE!	#VALUE!	#VALUE!	#VALUE!	#VALUE!	#VALUE!	#VALUE!	#VALUE!	#VALUE!	#VALUE!	#VALUE!	#VALUE!	#VALUE!	#VALUE!	#VALUE!	#VALUE!	=AND({},"AAAAAGfD+Rw=")	=AND({},"AAAAAGfD+R0=")	=AND({},"AAAAAGfD+R4=")	=AND({},"AAAAAGfD+R8=")	=AND({},"AAAAAGfD+SA=")	=AND({},"AAAAAGfD+SE=")	=AND({},"AAAAAGfD+SI=")	=AND({},"AAAAAGfD+SM=")	=AND({},"AAAAAGfD+SQ=")	=AND({},"AAAAAGfD+SU=")	=AND({},"AAAAAGfD+SY=")	=AND({},"AAAAAGfD+Sc=")	=AND({},"AAAAAGfD+Sg=")	=AND({},"AAAAAGfD+Sk=")	=AND({},"AAAAAGfD+So=")	=AND({},"AAAAAGfD+Ss=")	=AND({},"AAAAAGfD+Sw=")	=AND({},"AAAAAGfD+S0=")	0	#VALUE!	#VALUE!	#VALUE!
#VALUE!	#VALUE!	=AND({},"AAAAAH1I/wI=")	=AND({},"AAAAAH1I/wM=")	=AND({},"AAAAAH1I/wQ=")	=AND({},"AAAAAH1I/wU=")	=AND({},"AAAAAH1I/wY=")	=AND({},"AAAAAH1I/wc=")	=AND({},"AAAAAH1I/wg=")	=AND({},"AAAAAH1I/wk=")	=AND({},"AAAAAH1I/wo=")	=AND({},"AAAAAH1I/ws=")	=AND({},"AAAAAH1I/ww=")	=AND({},"AAAAAH1I/w0=")	=AND({},"AAAAAH1I/w4=")	=AND({},"AAAAAH1I/w8=")	=AND({},"AAAAAH1I/xA=")	=AND({},"AAAAAH1I/xE=")	=AND({},"AAAAAH1I/xI=")	=AND({},"AAAAAH1I/xM=")	0	#VALUE!	#VALUE!	#VALUE!	#VALUE!	#VALUE!	#VALUE!	#VALUE!	#VALUE!	#VALUE!	#VALUE!	#VALUE!	#VALUE!	#VALUE!	#VALUE!	#VALUE!	#VALUE!	#VALUE!	#VALUE!	#VALUE!	#VALUE!	#VALUE!	#VALUE!	#VALUE!	#VALUE!	#VALUE!	#VALUE!	#VALUE!	=AND({},"AAAAAH1I/zA=")	=AND({},"AAAAAH1I/zE=")
#VALUE!	#VALUE!	#VALUE!	#VALUE!	#VALUE!	#VALUE!	#VALUE!	#VALUE!	#VALUE!	#VALUE!	#VALUE!	#VALUE!	#VALUE!	#VALUE!	#VALUE!	#VALUE!	#VALUE!	#VALUE!	#VALUE!	#VALUE!	#VALUE!	#VALUE!	=AND({},"AAAAAHcefBY=")	=AND({},"AAAAAHcefBc=")	=AND({},"AAAAAHcefBg=")	=AND({},"AAAAAHcefBk=")	=AND({},"AAAAAHcefBo=")	=AND({},"AAAAAHcefBs=")	=AND({},"AAAAAHcefBw=")	=AND({},"AAAAAHcefB0=")	=AND({},"AAAAAHcefB4=")	=AND({},"AAAAAHcefB8=")	=AND({},"AAAAAHcefCA=")	=AND({},"AAAAAHcefCE=")	=AND({},"AAAAAHcefCI=")	=AND({},"AAAAAHcefCM=")	=AND({},"AAAAAHcefCQ=")	=AND({},"AAAAAHcefCU=")	=AND({},"AAAAAHcefCY=")	=AND({},"AAAAAHcefCc=")	0	#VALUE!	#VALUE!	#VALUE!	#VALUE!	#VALUE!	#VALUE!	#VALUE!	#VALUE!	#VALUE!
=AND({},"AAAAAD7nkQA=")	=AND({},"AAAAAD7nkQE=")	=AND({},"AAAAAD7nkQI=")	=AND({},"AAAAAD7nkQM=")	=AND({},"AAAAAD7nkQQ=")	=AND({},"AAAAAD7nkQU=")	=AND({},"AAAAAD7nkQY=")	=AND({},"AAAAAD7nkQc=")	=AND({},"AAAAAD7nkQg=")	=AND({},"AAAAAD7nkQk=")	=AND({},"AAAAAD7nkQo=")	=AND({},"AAAAAD7nkQs=")	=AND({},"AAAAAD7nkQw=")	=AND({},"AAAAAD7nkQ0=")	#VALUE!	#VALUE!	#VALUE!	#VALUE!	#VALUE!	#VALUE!	#VALUE!	#VALUE!	#VALUE!	#VALUE!	#VALUE!	#VALUE!	#VALUE!	#VALUE!	#VALUE!	#VALUE!	#VALUE!	#VALUE!	#VALUE!	#VALUE!	#VALUE!	#VALUE!	#VALUE!	#VALUE!	#VALUE!	#VALUE!	#VALUE!	#VALUE!	=AND({},"AAAAAD7nkSo=")	=AND({},"AAAAAD7nkSs=")	=AND({},"AAAAAD7nkSw=")	=AND({},"AAAAAD7nkS0=")	=AND({},"AAAAAD7nkS4=")	=AND({},"AAAAAD7nkS8=")	=AND({},"AAAAAD7nkTA=")	=AND({},"AAAAAD7nkTE=")
#VALUE!	#VALUE!	#VALUE!	#VALUE!	#VALUE!	#VALUE!	#VALUE!	#VALUE!	#VALUE!	#VALUE!	#VALUE!	#VALUE!	#VALUE!	#VALUE!	#VALUE!	#VALUE!	=AND({},"AAAAAHF7exA=")	=AND({},"AAAAAHF7exE=")	=AND({},"AAAAAHF7exI=")	=AND({},"AAAAAHF7exM=")	=AND({},"AAAAAHF7exQ=")	=AND({},"AAAAAHF7exU=")	=AND({},"AAAAAHF7exY=")	=AND({},"AAAAAHF7exc=")	=AND({},"AAAAAHF7exg=")	=AND({},"AAAAAHF7exk=")	=AND({},"AAAAAHF7exo=")	=AND({},"AAAAAHF7exs=")	=AND({},"AAAAAHF7exw=")	=AND({},"AAAAAHF7ex0=")	=AND({},"AAAAAHF7ex4=")	=AND({},"AAAAAHF7ex8=")	=AND({},"AAAAAHF7eyA=")	=AND({},"AAAAAHF7eyE=")	0	#VALUE!	#VALUE!	#VALUE!	#VALUE!	#VALUE!	#VALUE!	#VALUE!	#VALUE!	#VALUE!	#VALUE!	#VALUE!	#VALUE!	#VALUE!	#VALUE!	#VALUE!
=AND({},"AAAAAF2P/wA=")	=AND({},"AAAAAF2P/wE=")	=AND({},"AAAAAF2P/wI=")	=AND({},"AAAAAF2P/wM=")	=AND({},"AAAAAF2P/wQ=")	=AND({},"AAAAAF2P/wU=")	=AND({},"AAAAAF2P/wY=")	=AND({},"AAAAAF2P/wc=")	0	#VALUE!	#VALUE!	#VALUE!	#VALUE!	#VALUE!	#VALUE!	#VALUE!	#VALUE!	#VALUE!	#VALUE!	#VALUE!	#VALUE!	#VALUE!	#VALUE!	#VALUE!	#VALUE!	#VALUE!	#VALUE!	#VALUE!	#VALUE!	#VALUE!	#VALUE!	#VALUE!	#VALUE!	#VALUE!	#VALUE!	#VALUE!	=AND({},"AAAAAF2P/yQ=")	=AND({},"AAAAAF2P/yU=")	=AND({},"AAAAAF2P/yY=")	=AND({},"AAAAAF2P/yc=")	=AND({},"AAAAAF2P/yg=")	=AND({},"AAAAAF2P/yk=")	=AND({},"AAAAAF2P/yo=")	=AND({},"AAAAAF2P/ys=")	=AND({},"AAAAAF2P/yw=")	=AND({},"AAAAAF2P/y0=")	=AND({},"AAAAAF2P/y4=")	=AND({},"AAAAAF2P/y8=")	=AND({},"AAAAAF2P/zA=")	=AND({},"AAAAAF2P/zE=")
#VALUE!	#VALUE!	#VALUE!	#VALUE!	#VALUE!	#VALUE!	#VALUE!	#VALUE!	#VALUE!	#VALUE!	=AND({},"AAAAADd5tgo=")	=AND({},"AAAAADd5tgs=")	=AND({},"AAAAADd5tgw=")	=AND({},"AAAAADd5tg0=")	=AND({},"AAAAADd5tg4=")	=AND({},"AAAAADd5tg8=")	=AND({},"AAAAADd5thA=")	=AND({},"AAAAADd5thE=")	=AND({},"AAAAADd5thI=")	=AND({},"AAAAADd5thM=")	=AND({},"AAAAADd5thQ=")	=AND({},"AAAAADd5thU=")	=AND({},"AAAAADd5thY=")	=AND({},"AAAAADd5thc=")	=AND({},"AAAAADd5thg=")	=AND({},"AAAAADd5thk=")	=AND({},"AAAAADd5tho=")	=AND({},"AAAAADd5ths=")	0	#VALUE!	#VALUE!	#VALUE!	#VALUE!	#VALUE!	#VALUE!	#VALUE!	#VALUE!	#VALUE!	#VALUE!	#VALUE!	#VALUE!	#VALUE!	#VALUE!	#VALUE!	#VALUE!	#VALUE!	#VALUE!	#VALUE!	#VALUE!	#VALUE!
=AND({},"AAAAAH7f/QA=")	=AND({},"AAAAAH7f/QE=")	#VALUE!	#VALUE!	#VALUE!	#VALUE!	#VALUE!	#VALUE!	#VALUE!	#VALUE!	#VALUE!	#VALUE!	#VALUE!	#VALUE!	#VALUE!	#VALUE!	#VALUE!	#VALUE!	#VALUE!	#VALUE!	#VALUE!	#VALUE!	#VALUE!	#VALUE!	#VALUE!	#VALUE!	#VALUE!	#VALUE!	#VALUE!	#VALUE!	=AND({},"AAAAAH7f/R4=")	=AND({},"AAAAAH7f/R8=")	=AND({},"AAAAAH7f/SA=")	=AND({},"AAAAAH7f/SE=")	=AND({},"AAAAAH7f/SI=")	=AND({},"AAAAAH7f/SM=")	=AND({},"AAAAAH7f/SQ=")	=AND({},"AAAAAH7f/SU=")	=AND({},"AAAAAH7f/SY=")	=AND({},"AAAAAH7f/Sc=")	=AND({},"AAAAAH7f/Sg=")	=AND({},"AAAAAH7f/Sk=")	=AND({},"AAAAAH7f/So=")	=AND({},"AAAAAH7f/Ss=")	=AND({},"AAAAAH7f/Sw=")	=AND({},"AAAAAH7f/S0=")	=AND({},"AAAAAH7f/S4=")	=AND({},"AAAAAH7f/S8=")	0	#VALUE!
#VALUE!	#VALUE!	#VALUE!	#VALUE!	=AND({},"AAAAAF/73wQ=")	=AND({},"AAAAAF/73wU=")	=AND({},"AAAAAF/73wY=")	=AND({},"AAAAAF/73wc=")	=AND({},"AAAAAF/73wg=")	=AND({},"AAAAAF/73wk=")	=AND({},"AAAAAF/73wo=")	=AND({},"AAAAAF/73ws=")	=AND({},"AAAAAF/73ww=")	=AND({},"AAAAAF/73w0=")	=AND({},"AAAAAF/73w4=")	=AND({},"AAAAAF/73w8=")	=AND({},"AAAAAF/73xA=")	=AND({},"AAAAAF/73xE=")	=AND({},"AAAAAF/73xI=")	=AND({},"AAAAAF/73xM=")	=AND({},"AAAAAF/73xQ=")	=AND({},"AAAAAF/73xU=")	0	#VALUE!	#VALUE!	#VALUE!	#VALUE!	#VALUE!	#VALUE!	#VALUE!	#VALUE!	#VALUE!	#VALUE!	#VALUE!	#VALUE!	#VALUE!	#VALUE!	#VALUE!	#VALUE!	#VALUE!	#VALUE!	#VALUE!	#VALUE!	#VALUE!	#VALUE!	#VALUE!	#VALUE!	#VALUE!	#VALUE!	#VALUE!
#VALUE!	#VALUE!	#VALUE!	#VALUE!	#VALUE!	#VALUE!	#VALUE!	#VALUE!	#VALUE!	#VALUE!	#VALUE!	#VALUE!	#VALUE!	#VALUE!	#VALUE!	#VALUE!	#VALUE!	#VALUE!	#VALUE!	#VALUE!	#VALUE!	#VALUE!	#VALUE!	#VALUE!	=AND({},"AAAAAF+fVRg=")	=AND({},"AAAAAF+fVRk=")	=AND({},"AAAAAF+fVRo=")	=AND({},"AAAAAF+fVRs=")	=AND({},"AAAAAF+fVRw=")	=AND({},"AAAAAF+fVR0=")	=AND({},"AAAAAF+fVR4=")	=AND({},"AAAAAF+fVR8=")	=AND({},"AAAAAF+fVSA=")	=AND({},"AAAAAF+fVSE=")	=AND({},"AAAAAF+fVSI=")	=AND({},"AAAAAF+fVSM=")	=AND({},"AAAAAF+fVSQ=")	=AND({},"AAAAAF+fVSU=")	=AND({},"AAAAAF+fVSY=")	=AND({},"AAAAAF+fVSc=")	=AND({},"AAAAAF+fVSg=")	=AND({},"AAAAAF+fVSk=")	0	#VALUE!	#VALUE!	#VALUE!	#VALUE!	#VALUE!	#VALUE!	#VALUE!
=AND({},"AAAAAD3vRQA=")	=AND({},"AAAAAD3vRQE=")	=AND({},"AAAAAD3vRQI=")	=AND({},"AAAAAD3vRQM=")	=AND({},"AAAAAD3vRQQ=")	=AND({},"AAAAAD3vRQU=")	=AND({},"AAAAAD3vRQY=")	=AND({},"AAAAAD3vRQc=")	=AND({},"AAAAAD3vRQg=")	=AND({},"AAAAAD3vRQk=")	=AND({},"AAAAAD3vRQo=")	=AND({},"AAAAAD3vRQs=")	=AND({},"AAAAAD3vRQw=")	=AND({},"AAAAAD3vRQ0=")	=AND({},"AAAAAD3vRQ4=")	=AND({},"AAAAAD3vRQ8=")	0	#VALUE!	#VALUE!	#VALUE!	#VALUE!	#VALUE!	#VALUE!	#VALUE!	#VALUE!	#VALUE!	#VALUE!	#VALUE!	#VALUE!	#VALUE!	#VALUE!	#VALUE!	#VALUE!	#VALUE!	#VALUE!	#VALUE!	#VALUE!	#VALUE!	#VALUE!	#VALUE!	#VALUE!	#VALUE!	#VALUE!	#VALUE!	=AND({},"AAAAAD3vRSw=")	=AND({},"AAAAAD3vRS0=")	=AND({},"AAAAAD3vRS4=")	=AND({},"AAAAAD3vRS8=")	=AND({},"AAAAAD3vRTA=")	=AND({},"AAAAAD3vRTE=")
#VALUE!	#VALUE!	#VALUE!	#VALUE!	#VALUE!	#VALUE!	#VALUE!	#VALUE!	#VALUE!	#VALUE!	#VALUE!	#VALUE!	#VALUE!	#VALUE!	#VALUE!	#VALUE!	#VALUE!	#VALUE!	=AND({},"AAAAAD/+7RI=")	=AND({},"AAAAAD/+7RM=")	=AND({},"AAAAAD/+7RQ=")	=AND({},"AAAAAD/+7RU=")	=AND({},"AAAAAD/+7RY=")	=AND({},"AAAAAD/+7Rc=")	=AND({},"AAAAAD/+7Rg=")	=AND({},"AAAAAD/+7Rk=")	=AND({},"AAAAAD/+7Ro=")	=AND({},"AAAAAD/+7Rs=")	=AND({},"AAAAAD/+7Rw=")	=AND({},"AAAAAD/+7R0=")	=AND({},"AAAAAD/+7R4=")	=AND({},"AAAAAD/+7R8=")	=AND({},"AAAAAD/+7SA=")	=AND({},"AAAAAD/+7SE=")	=AND({},"AAAAAD/+7SI=")	=AND({},"AAAAAD/+7SM=")	0	#VALUE!	#VALUE!	#VALUE!	#VALUE!	#VALUE!	#VALUE!	#VALUE!	#VALUE!	#VALUE!	#VALUE!	#VALUE!	#VALUE!	#VALUE!
=AND({},"AAAAAFv+9gA=")	=AND({},"AAAAAFv+9gE=")	=AND({},"AAAAAFv+9gI=")	=AND({},"AAAAAFv+9gM=")	=AND({},"AAAAAFv+9gQ=")	=AND({},"AAAAAFv+9gU=")	=AND({},"AAAAAFv+9gY=")	=AND({},"AAAAAFv+9gc=")	=AND({},"AAAAAFv+9gg=")	=AND({},"AAAAAFv+9gk=")	0	#VALUE!	#VALUE!	#VALUE!	#VALUE!	#VALUE!	#VALUE!	#VALUE!	#VALUE!	#VALUE!	#VALUE!	#VALUE!	#VALUE!	#VALUE!	#VALUE!	#VALUE!	#VALUE!	#VALUE!	#VALUE!	#VALUE!	#VALUE!	#VALUE!	#VALUE!	#VALUE!	#VALUE!	#VALUE!	#VALUE!	#VALUE!	=AND({},"AAAAAFv+9iY=")	=AND({},"AAAAAFv+9ic=")	=AND({},"AAAAAFv+9ig=")	=AND({},"AAAAAFv+9ik=")	=AND({},"AAAAAFv+9io=")	=AND({},"AAAAAFv+9is=")	=AND({},"AAAAAFv+9iw=")	=AND({},"AAAAAFv+9i0=")	=AND({},"AAAAAFv+9i4=")	=AND({},"AAAAAFv+9i8=")	=AND({},"AAAAAFv+9jA=")	=AND({},"AAAAAFv+9jE=")
#VALUE!	#VALUE!	#VALUE!	#VALUE!	#VALUE!	#VALUE!	#VALUE!	#VALUE!	#VALUE!	#VALUE!	#VALUE!	#VALUE!	=AND({},"AAAAACYn1ww=")	=AND({},"AAAAACYn1w0=")	=AND({},"AAAAACYn1w4=")	=AND({},"AAAAACYn1w8=")	=AND({},"AAAAACYn1xA=")	=AND({},"AAAAACYn1xE=")	=AND({},"AAAAACYn1xI=")	=AND({},"AAAAACYn1xM=")	=AND({},"AAAAACYn1xQ=")	=AND({},"AAAAACYn1xU=")	=AND({},"AAAAACYn1xY=")	=AND({},"AAAAACYn1xc=")	=AND({},"AAAAACYn1xg=")	=AND({},"AAAAACYn1xk=")	=AND({},"AAAAACYn1xo=")	=AND({},"AAAAACYn1xs=")	=AND({},"AAAAACYn1xw=")	=AND({},"AAAAACYn1x0=")	0	#VALUE!	#VALUE!	#VALUE!	#VALUE!	#VALUE!	#VALUE!	#VALUE!	#VALUE!	#VALUE!	#VALUE!	#VALUE!	#VALUE!	#VALUE!	#VALUE!	#VALUE!	#VALUE!	#VALUE!	#VALUE!	#VALUE!
=AND({},"AAAAAD379QA=")	=AND({},"AAAAAD379QE=")	=AND({},"AAAAAD379QI=")	=AND({},"AAAAAD379QM=")	0	#VALUE!	#VALUE!	#VALUE!	#VALUE!	#VALUE!	#VALUE!	#VALUE!	#VALUE!	#VALUE!	#VALUE!	#VALUE!	#VALUE!	#VALUE!	#VALUE!	#VALUE!	#VALUE!	#VALUE!	#VALUE!	#VALUE!	#VALUE!	#VALUE!	#VALUE!	#VALUE!	#VALUE!	#VALUE!	#VALUE!	#VALUE!	=AND({},"AAAAAD379SA=")	=AND({},"AAAAAD379SE=")	=AND({},"AAAAAD379SI=")	=AND({},"AAAAAD379SM=")	=AND({},"AAAAAD379SQ=")	=AND({},"AAAAAD379SU=")	=AND({},"AAAAAD379SY=")	=AND({},"AAAAAD379Sc=")	=AND({},"AAAAAD379Sg=")	=AND({},"AAAAAD379Sk=")	=AND({},"AAAAAD379So=")	=AND({},"AAAAAD379Ss=")	=AND({},"AAAAAD379Sw=")	=AND({},"AAAAAD379S0=")	=AND({},"AAAAAD379S4=")	=AND({},"AAAAAD379S8=")	=AND({},"AAAAAD379TA=")	=AND({},"AAAAAD379TE=")
#VALUE!	#VALUE!	#VALUE!	#VALUE!	#VALUE!	#VALUE!	=AND({},"AAAAABf1nwY=")	=AND({},"AAAAABf1nwc=")	=AND({},"AAAAABf1nwg=")	=AND({},"AAAAABf1nwk=")	=AND({},"AAAAABf1nwo=")	=AND({},"AAAAABf1nws=")	=AND({},"AAAAABf1nww=")	=AND({},"AAAAABf1nw0=")	=AND({},"AAAAABf1nw4=")	=AND({},"AAAAABf1nw8=")	=AND({},"AAAAABf1nxA=")	=AND({},"AAAAABf1nxE=")	=AND({},"AAAAABf1nxI=")	=AND({},"AAAAABf1nxM=")	=AND({},"AAAAABf1nxQ=")	=AND({},"AAAAABf1nxU=")	=AND({},"AAAAABf1nxY=")	=AND({},"AAAAABf1nxc=")	0	#VALUE!	#VALUE!	#VALUE!	#VALUE!	#VALUE!	#VALUE!	#VALUE!	#VALUE!	#VALUE!	#VALUE!	#VALUE!	#VALUE!	#VALUE!	#VALUE!	#VALUE!	#VALUE!	#VALUE!	#VALUE!	#VALUE!	#VALUE!	#VALUE!	#VALUE!	#VALUE!	#VALUE!	#VALUE!
#VALUE!	#VALUE!	#VALUE!	#VALUE!	#VALUE!	#VALUE!	#VALUE!	#VALUE!	#VALUE!	#VALUE!	#VALUE!	#VALUE!	#VALUE!	#VALUE!	#VALUE!	#VALUE!	#VALUE!	#VALUE!	#VALUE!	#VALUE!	#VALUE!	#VALUE!	#VALUE!	#VALUE!	#VALUE!	#VALUE!	=AND({},"AAAAAHWbJho=")	=AND({},"AAAAAHWbJhs=")	=AND({},"AAAAAHWbJhw=")	=AND({},"AAAAAHWbJh0=")	=AND({},"AAAAAHWbJh4=")	=AND({},"AAAAAHWbJh8=")	=AND({},"AAAAAHWbJiA=")	=AND({},"AAAAAHWbJiE=")	=AND({},"AAAAAHWbJiI=")	=AND({},"AAAAAHWbJiM=")	=AND({},"AAAAAHWbJiQ=")	=AND({},"AAAAAHWbJiU=")	=AND({},"AAAAAHWbJiY=")	=AND({},"AAAAAHWbJic=")	=AND({},"AAAAAHWbJig=")	=AND({},"AAAAAHWbJik=")	=AND({},"AAAAAHWbJio=")	=AND({},"AAAAAHWbJis=")	0	#VALUE!	#VALUE!	#VALUE!	#VALUE!	#VALUE!
=AND({},"AAAAAGxa/wA=")	=AND({},"AAAAAGxa/wE=")	=AND({},"AAAAAGxa/wI=")	=AND({},"AAAAAGxa/wM=")	=AND({},"AAAAAGxa/wQ=")	=AND({},"AAAAAGxa/wU=")	=AND({},"AAAAAGxa/wY=")	=AND({},"AAAAAGxa/wc=")	=AND({},"AAAAAGxa/wg=")	=AND({},"AAAAAGxa/wk=")	=AND({},"AAAAAGxa/wo=")	=AND({},"AAAAAGxa/ws=")	=AND({},"AAAAAGxa/ww=")	=AND({},"AAAAAGxa/w0=")	=AND({},"AAAAAGxa/w4=")	=AND({},"AAAAAGxa/w8=")	=AND({},"AAAAAGxa/xA=")	=AND({},"AAAAAGxa/xE=")	0	#VALUE!	#VALUE!	#VALUE!	#VALUE!	#VALUE!	#VALUE!	#VALUE!	#VALUE!	#VALUE!	#VALUE!	#VALUE!	#VALUE!	#VALUE!	#VALUE!	#VALUE!	#VALUE!	#VALUE!	#VALUE!	#VALUE!	#VALUE!	#VALUE!	#VALUE!	#VALUE!	#VALUE!	#VALUE!	#VALUE!	#VALUE!	=AND({},"AAAAAGxa/y4=")	=AND({},"AAAAAGxa/y8=")	=AND({},"AAAAAGxa/zA=")	=AND({},"AAAAAGxa/zE=")
#VALUE!	#VALUE!	#VALUE!	#VALUE!	#VALUE!	#VALUE!	#VALUE!	#VALUE!	#VALUE!	#VALUE!	#VALUE!	#VALUE!	#VALUE!	#VALUE!	#VALUE!	#VALUE!	#VALUE!	#VALUE!	#VALUE!	#VALUE!	=AND({},"AAAAAG9s/xQ=")	=AND({},"AAAAAG9s/xU=")	=AND({},"AAAAAG9s/xY=")	=AND({},"AAAAAG9s/xc=")	=AND({},"AAAAAG9s/xg=")	=AND({},"AAAAAG9s/xk=")	=AND({},"AAAAAG9s/xo=")	=AND({},"AAAAAG9s/xs=")	=AND({},"AAAAAG9s/xw=")	=AND({},"AAAAAG9s/x0=")	=AND({},"AAAAAG9s/x4=")	=AND({},"AAAAAG9s/x8=")	=AND({},"AAAAAG9s/yA=")	=AND({},"AAAAAG9s/yE=")	=AND({},"AAAAAG9s/yI=")	=AND({},"AAAAAG9s/yM=")	=AND({},"AAAAAG9s/yQ=")	=AND({},"AAAAAG9s/yU=")	0	#VALUE!	#VALUE!	#VALUE!	#VALUE!	#VALUE!	#VALUE!	#VALUE!	#VALUE!	#VALUE!	#VALUE!	#VALUE!
=AND({},"AAAAABs/+wA=")	=AND({},"AAAAABs/+wE=")	=AND({},"AAAAABs/+wI=")	=AND({},"AAAAABs/+wM=")	=AND({},"AAAAABs/+wQ=")	=AND({},"AAAAABs/+wU=")	=AND({},"AAAAABs/+wY=")	=AND({},"AAAAABs/+wc=")	=AND({},"AAAAABs/+wg=")	=AND({},"AAAAABs/+wk=")	=AND({},"AAAAABs/+wo=")	=AND({},"AAAAABs/+ws=")	#VALUE!	#VALUE!	#VALUE!	#VALUE!	#VALUE!	#VALUE!	#VALUE!	#VALUE!	#VALUE!	#VALUE!	#VALUE!	#VALUE!	#VALUE!	#VALUE!	#VALUE!	#VALUE!	#VALUE!	#VALUE!	#VALUE!	#VALUE!	#VALUE!	#VALUE!	#VALUE!	#VALUE!	#VALUE!	#VALUE!	#VALUE!	#VALUE!	=AND({},"AAAAABs/+yg=")	=AND({},"AAAAABs/+yk=")	=AND({},"AAAAABs/+yo=")	=AND({},"AAAAABs/+ys=")	=AND({},"AAAAABs/+yw=")	=AND({},"AAAAABs/+y0=")	=AND({},"AAAAABs/+y4=")	=AND({},"AAAAABs/+y8=")	=AND({},"AAAAABs/+zA=")	=AND({},"AAAAABs/+zE=")
#VALUE!	#VALUE!	#VALUE!	#VALUE!	#VALUE!	#VALUE!	#VALUE!	#VALUE!	#VALUE!	#VALUE!	#VALUE!	#VALUE!	#VALUE!	#VALUE!	=AND({},"AAAAAHe7zg4=")	=AND({},"AAAAAHe7zg8=")	=AND({},"AAAAAHe7zhA=")	=AND({},"AAAAAHe7zhE=")	=AND({},"AAAAAHe7zhI=")	=AND({},"AAAAAHe7zhM=")	=AND({},"AAAAAHe7zhQ=")	=AND({},"AAAAAHe7zhU=")	=AND({},"AAAAAHe7zhY=")	=AND({},"AAAAAHe7zhc=")	=AND({},"AAAAAHe7zhg=")	=AND({},"AAAAAHe7zhk=")	=AND({},"AAAAAHe7zho=")	=AND({},"AAAAAHe7zhs=")	=AND({},"AAAAAHe7zhw=")	=AND({},"AAAAAHe7zh0=")	=AND({},"AAAAAHe7zh4=")	=AND({},"AAAAAHe7zh8=")	0	#VALUE!	#VALUE!	#VALUE!	#VALUE!	#VALUE!	#VALUE!	#VALUE!	#VALUE!	#VALUE!	#VALUE!	#VALUE!	#VALUE!	#VALUE!	#VALUE!	#VALUE!	#VALUE!	#VALUE!
=AND({},"AAAAAHc5pwA=")	=AND({},"AAAAAHc5pwE=")	=AND({},"AAAAAHc5pwI=")	=AND({},"AAAAAHc5pwM=")	=AND({},"AAAAAHc5pwQ=")	=AND({},"AAAAAHc5pwU=")	#VALUE!	#VALUE!	#VALUE!	#VALUE!	#VALUE!	#VALUE!	#VALUE!	#VALUE!	#VALUE!	#VALUE!	#VALUE!	#VALUE!	#VALUE!	#VALUE!	#VALUE!	#VALUE!	#VALUE!	#VALUE!	#VALUE!	#VALUE!	#VALUE!	#VALUE!	#VALUE!	#VALUE!	#VALUE!	#VALUE!	#VALUE!	#VALUE!	=AND({},"AAAAAHc5pyI=")	=AND({},"AAAAAHc5pyM=")	=AND({},"AAAAAHc5pyQ=")	=AND({},"AAAAAHc5pyU=")	=AND({},"AAAAAHc5pyY=")	=AND({},"AAAAAHc5pyc=")	=AND({},"AAAAAHc5pyg=")	=AND({},"AAAAAHc5pyk=")	=AND({},"AAAAAHc5pyo=")	=AND({},"AAAAAHc5pys=")	=AND({},"AAAAAHc5pyw=")	=AND({},"AAAAAHc5py0=")	=AND({},"AAAAAHc5py4=")	=AND({},"AAAAAHc5py8=")	=AND({},"AAAAAHc5pzA=")	=AND({},"AAAAAHc5pzE=")
#VALUE!	#VALUE!	#VALUE!	#VALUE!	#VALUE!	#VALUE!	#VALUE!	#VALUE!	=AND({},"AAAAAF/P/wg=")	=AND({},"AAAAAF/P/wk=")	=AND({},"AAAAAF/P/wo=")	=AND({},"AAAAAF/P/ws=")	=AND({},"AAAAAF/P/ww=")	=AND({},"AAAAAF/P/w0=")	=AND({},"AAAAAF/P/w4=")	=AND({},"AAAAAF/P/w8=")	=AND({},"AAAAAF/P/xA=")	=AND({},"AAAAAF/P/xE=")	=AND({},"AAAAAF/P/xI=")	=AND({},"AAAAAF/P/xM=")	=AND({},"AAAAAF/P/xQ=")	=AND({},"AAAAAF/P/xU=")	=AND({},"AAAAAF/P/xY=")	=AND({},"AAAAAF/P/xc=")	=AND({},"AAAAAF/P/xg=")	=AND({},"AAAAAF/P/xk=")	0	#VALUE!	#VALUE!	#VALUE!	#VALUE!	#VALUE!	#VALUE!	#VALUE!	#VALUE!	#VALUE!	#VALUE!	#VALUE!	#VALUE!	#VALUE!	#VALUE!	#VALUE!	#VALUE!	#VALUE!	#VALUE!	#VALUE!	#VALUE!	#VALUE!	#VALUE!	#VALUE!
[truncated: 206 more columns]
