# Supplementary material for: NeuroLex.org: an online framework for neuroscience knowledge
Source: Front Neuroinform. 2013 Aug 30;7:18. doi: 10.3389/fninf.2013.00018 (PMC3757470; doi:10.3389/fninf.2013.00018)
Supplement: Supplementary file 4 [file DataSheet4.XLSX]

## Sheet: Sheet1
	URL	Citation	Coverage	Wiki-based	Anyone can edit?	Staff curator?	Ontology backend	Can get contents in OWL/RDF	Can hyperlink to individual entries?	Different neuron parts associated with different brain regions?
NeuroLex	http://neurolex.org		Neurons, other cell types, brain regions, connections, proteins & molecules, species, cognitive processes, qualities, subcellular components, nervous system functions, diseases, information resources	Yes	Yes	Yes	Yes	Yes	Yes	Yes
Neuron Registry	http://incfnrci.appspot.com/	Hamilton and Ascoli, 2010	Neurons	No	No	Yes	No	No	No	Yes
BAMS	http://brancusi.usc.edu/	Bota et al., 2005	Neurons, Brain regions, connections	No	No	Yes	Some	Yes	Yes	Yes
BioPortal	http://bioportal.bioontology.org/	Noy et al., 2009		No	Some	Yes	Yes	Yes	Yes	Some
CoCoMac	http://cocomac.org/home.asp	Bakker et al., 2012	Brain regions, connections	No	No	Yes	No	No	No	No
Temporal Lobe	http://www.temporal-lobe.com/	van Strien et al., 2009	Neurons, connections, brain regions	No	No	Yes	No	No	No	Yes
BioMedGT	http://biomedgt.nci.nih.gov/wiki/index.php/Main_Page	Solbrig & Jiang, 2009	Cancer-related topics	Yes	Some	Yes	Yes	No	Yes	N/A
NeuroNames	http://braininfo.rprc.washington.edu/nnont.aspx	Bowden & Dubach, 2003	Neurons, brain regions	No	No	Yes	No	No	Yes	No
NIF STD	http://bioportal.bioontology.org/ontologies/40510	Bug et al., 2008	Neurons, other cells, brain regions, connections, proteins & molecules, species, information resources	No	No	Yes	Yes	Yes	No	Yes
GeneWiki	http://en.wikipedia.org/wiki/Portal:Gene_Wiki	Good et al., 2011	Genes, proteins	Yes	Yes	Yes	No	No	Yes	N/A
Cognitive Atlas	http://www.cognitiveatlas.org/	Miller et al., 2010	Cognitive processes	Yes	Yes	Yes	Some	No	Yes	N/A
Channelpedia	http://channelpedia.epfl.ch/	Ranjan et al., 2011	Proteins (ion channels)	No	No	Yes	No	No	Yes	N/A
NeuronBank	http://neuronbank.org/index.php?section=1	Katz et al., 2010	Neurons	No	Yes	Yes	No	No	Yes	Yes
Foundational Model of Anatomy	http://sig.biostr.washington.edu/projects/fm/	Rosse & Mejino, 2003	Brain regions, other anatomical features	No	No	Yes	Yes	Yes	No	N/A
OBO Foundry	http://www.obofoundry.org/	Smith et al., 2007		No	No	Yes	Yes	Yes	No	Some
